# Supplementary material for: LncRNAs in the Dlk1-Dio3 Domain Are Essential for Mid-Embryonic Heart Development
Source: Int J Mol Sci. 2024 Jul 26;25(15):8184. doi: 10.3390/ijms25158184 (PMC11311489; doi:10.3390/ijms25158184)
Supplement: Supplementary file 1 [file ijms-25-08184-s001.zip]

Archive with 2 entries (2 files):
- Supplementary Material.pdf
- Video S1  E14.5 heart rate.mp4
